# Supplementary material for: Zinc recovery from bioleachate using a microbial electrolysis cell and comparison with selective precipitation
Source: Front Microbiol. 2023 Aug 17;14:1238853. doi: 10.3389/fmicb.2023.1238853 (PMC10469928; doi:10.3389/fmicb.2023.1238853)
Supplement: Supplementary file 1 [file Table_1.xlsx]

## Sheet: Table S1
Table S1. Amplicon sequence variants table of all bacteria detected.
ASV number	Sequence	Kingdom	Phylum	Class	Order	Family	Genus	Species	Reads	%
asv0001	TACGTAGGTGGCAAGCGTTGTCCGGATTTATTGGGCGTAAAGCGAGCGCAGGCGGTTTCTTAAGTCTGATGTGAAAGCCCCCGGCTTAACCGGGGAGGGTCATTGGAAACTGGGAGACTTGAGTGCAGAAGAGGAGAGTGGAATTCCATGTGTAGCGGTGAAATGCGTAGATATATGGAGGAACACCAGTGGCGAAGGCGACTCTCTGGTCTGTAACTGACGCTGAGGCTCGAAAGCGTGGGGAGCAAACAGG	Bacteria	Firmicutes	Bacilli	Lactobacillales	Enterococcaceae	Enterococcus	NA	50552	68.5163
asv0002	TACGTAGGTGGCAAGCGTTGTCCGGATTTATTGGGCGTAAAGCGAGCGCAGGCGGTTTCTTAAGTCTGATGTGAAAGCCCCCGGCTTAACCGGGGAGGGTCATTGGAAACTGGGAGACTTGAGTGCAGAAGAGGAGAGTGGAATTCCATGTGTAGCGGTGAAATGCGTAGATATATGGAGGAACACCAGTGGCGAAGGCGACTCTCTGGTCTGCAACTGACGCTGAGGCTCGAAAGCGTGGGGAGCAAACAGG	Bacteria	Firmicutes	Bacilli	Lactobacillales	Enterococcaceae	Enterococcus	NA	5220	7.07499
asv0003	TACGTAGGTGGCAAGCGTTGTCCGGATTTATTGGGCGTAAAGCGAGCGCAGGCGGTTTCTTAAGTCTGATGTGAAAGCCCCCGGCTTAACCGGGGAGGGTCATTGGAAACTGGGAGACTTGAGTGCAGAAGAGGAGAGTGGAATTCCATGTGTAGCGGTGAAATGCGTAGATATATGGAGGAACACCAGTGGCGAAGGCGACTCTCTGGTCTGTAACTGACGCTGAGGCTCGAAAGCGTGGGGAGCATACAGG	Bacteria	Firmicutes	Bacilli	Lactobacillales	Enterococcaceae	Enterococcus	NA	2198	2.97909
asv0004	TACGTAGGTGGCAAGCGTTGTCAGGATTTATTGGGCGTAAAGCGAGCGCAGGCGGTTTCTTAAGTCTGATGTGAAAGCCCCCGGCTTAACCGGGGAGGGTCATTGGAAACTGGGAGACTTGAGTGCAGAAGAGGAGAGTGGAATTCCATGTGTAGCGGTGAAATGCGTAGATATATGGAGGAACACCAGTGGCGAAGGCGACTCTCTGGTCTGTAACTGACGCTGAGGCTCGAAAGCGTGGGGAGCAAACAGG	Bacteria	Firmicutes	Bacilli	Lactobacillales	Enterococcaceae	Enterococcus	NA	2128	2.88421
asv0005	TACGTAGGGGACAAGCGTTGTCCGGAATCACTGGGCGTAAAGGGCGCGTAGGCGGTTTTATAAGTCAGATGTGAAAGGTACCGGCTCAACCGGTGACGTGCATTTGAAACTGTAAGACTTGAGTACTGGAGAGGCAAGTGGAATTCCTAGTGTAGCGGTGAAATGCGTAGATATTAGGAGGAACACCGGTGGCGAAGGCGGCTTGCTGGACAGATACTGACGCTGAGGTGCGAAAGCGTGGGGAGCGAACAGG	Bacteria	Firmicutes	Clostridia	Eubacteriales	Eubacteriaceae	Pseudoramibacter	NA	2045	2.77172
asv0006	TACGTAGGGGGCGAGCGTTGTTCGGAATTACTGGGCGTAAAGCGCACGCAGGCGGACCAGTAAGTCTGTCGTCAAAGGCGGAGGCTCAACCTTCGTTCCACGATAGATACTGCGGGTCTAGAGTATGTGAGAGGGAAGTGGAATTCCCGGTGTAGCGGTGAAATGCGTAGATATCGGGAGGAACACCAGTGGCGAAGGCGGCTTCCTGGCACACAACTGACGCTCATGTGCGAAAGCCAGGGCAGCGAACGGG	Bacteria	Synergistota	Synergistia	Synergistales	Synergistaceae	Cloacibacillus	evryensis	1546	2.09539
asv0007	TACGTAGGGGACAAGCGTTGTCCGGAATCACTGGGCGTAAAGGGCGCGCAGGCGGTGATTTAAGCAGGATGTGAAAGGCTACGGCTCAACCGTAGACATGCACCCTGAACTGGGTCACTTGAGTATTGGAGAGGCAGGCAGAATTCCTGGTGTAGCGGTGAAATGCGTAGATATCAGGAGGAATACCGGAGGCGAAGGCGGCCTGCTGGACAAATACTGACGCTGAGGCGCGAAAGCGTGGGGAGCAAACAGG	Bacteria	Firmicutes	Clostridia	Eubacteriales	Eubacteriaceae	NA	NA	1274	1.72673
asv0008	TACGGAGGATCCGAGCGTTATCCGGATTTATTGGGTTTAAAGGGAGCGTAGGCGGATGTTTAAGTCAGTTGTGAAAGTTTAAGGCTCAACCTTGAAATTGCAGTTGATACTGGATATCTTGAGTACATTGAATGTGGGCGGAATTCGTGGTGTAGCGGTGAAATGCTTAGATATCACGAAGAACTCCAATTGCGAAGGCAGCTCACAGTAATGTAACTGACGCTGATGCTCGAAAGTGTGGGTATCAAACAGG	Bacteria	Bacteroidota	Bacteroidia	Bacteroidales	Bacteroidaceae	Bacteroides	NA	882	1.19543
asv0009	TACGTAGGTGGCAAGCGTTGTCCGGAATTATTGGGCGTAAAGGGCGTGTAGGTGGATTTTTAAGTCGTGTGTCTAAGTGCGGGGCTCAACCCCGTATAGGCGCAGGAAACTGGAGATCTTGAGTGCAGGAGAGGAAAGTGGAATTCCCAGTGTAGCGGTGAAATGCGTAGATATTGGGAGGAACACCAGTGGCGAAGGCGACTTTCTGGACTGTGTCTGACACTGAGGCGCGAAAGCCAGGGGAGCGAACGGG	Bacteria	Firmicutes	Negativicutes	Veillonellales-Selenomonadales	Sporomusaceae	Sporomusa	ovata	563	0.763069
asv0010	TACGTAGGTGGCGAGCGTTGTCCGGAATTATTGGGCGTAAAGAGCATGTAGGCGGCTTAATAAGTCGAGCGTGAAAATGCGGGGCTCAACCCCGTATGGCGCTGGAAACTGTTAGGCTTGAGTGCAGGAGAGGAAAGGGGAATTCCCAGTGTAGCGGTGAAATGCGTAGATATTGGGAGGAACACCAGTGGCGAAGGCGCCTTTCTGGACTGTGTCTGACGCTGAGATGCGAAAGCCAGGGTAGCGAACGGG	Bacteria	Firmicutes	Negativicutes	Acidaminococcales	Acidaminococcaceae	Phascolarctobacterium	faecium	533	0.722408
asv0011	TACGGAGGGTGCAAGCGTTAATCGGAATTACTGGGCGTAAAGCGCACGTAGGCTGTAGTGTAAGTCAGGGGTGAAATCCCACGGCTCAACCGTGGAACTGCCTTTGATACTGCACAACTTGAATCCGGGAGAGGGTGGCGGAATTCCAGGTGTAGGAGTGAAATCCGTAGATATCTGGAGGAACATCAGTGGCGAAGGCGGCCACCTGGACCGGTATTGACGCTGAGGTGCGAAAGCGTGGGGAGCAAACAGG	Bacteria	Desulfobacterota	Desulfovibrionia	Desulfovibrionales	Desulfovibrionaceae	Desulfovibrio	desulfuricans	453	0.613979
asv0012	TACGGAGGGTGCAAGCGTTAATCGGAATTACTGGGCGTAAAGCGCACGCAGGCGGTTTGTTAAGTCAGATGTGAAATCCCCGGGCTCAACCTGGGAACTGCATCTGATACTGGCAAGCTTGAGTCTCGTAGAGGGGGGTAGAATTCCAGGTGTAGCGGTGAAATGCGTAGAGATCTGGAGGAATACCGGTGGCGAAGGCGGCCCCCTGGACGAAGACTGACGCTCAGGTGCGAAAGCGTGGGGAGCAAACAGG	Bacteria	Proteobacteria	Gammaproteobacteria	Enterobacterales	Enterobacteriaceae	Escherichia-Shigella	coli	440	0.596359
asv0013	CACCGGCAGCTCAAGTGGTGGCCGTTTTTATTGGGCCTAAAGCGTTCGTAGCCGGCTTGATAAGTCTCTGGTGAAATCTCACGGCTTAACCGTGAGAATTGCTGGAGATACTATTAGGCTTGAGGCCGGGAGAGGTTAGCGGTACTCCCGGGGTAGGGGTGAAATCCTATAATCCCGGGAGGACCACCTGTGGCGAAGGCGGCTAACTGGAACGGACCTGACGGTGAGTAACGAAAGCCAGGGGCGCGAACCGG	Archaea	Euryarchaeota	Methanobacteria	Methanobacteriales	Methanobacteriaceae	Methanobacterium	formicicum	436	0.590938
asv0014	TACGGAGGATCCGAGCGTTATCCGGATTTATTGGGTTTAAAGGGTGCGTAGGTGGTTTGATAAGTCAGCGGTGAAAGTTTGCAGCTTAACTGTAAAAATGCCGTTGAAACTGTCGGACTTGAGTGTAAATGAGGTAGGCGGAATGCGTGGTGTAGCGGTGAAATGCATAGATATCACGCAGAACTCCGATTGCGAAGGCAGCTTACTAAGCTACAACTGACACTGAAGCACGAAAGCGTGGGGATCAAACAGG	Bacteria	Bacteroidota	Bacteroidia	Bacteroidales	Tannerellaceae	Macellibacteroides	NA	378	0.512327
asv0015	TACGTAGGTGGCAAGCGTTGTCCGGATTTACTGGGTGTAAAGGGCGTGCAGCCGGGAAGGCAAGTCAGATGTGAAATCTGGGGGCTCAACCTCCAAACTGCATTTGAAACTGCTTTTCTTGAGTATCGGAGAGGTAATCGGAATTCCTTGTGTAGCGGTGAAATGCGTAGATATAAGGAAGAACACCAGTGGCGAAGGCGGATTACTGGACGACAACTGACGGTGAGGCGCGAAAGCGTGGGGAGCAAACAGG	Bacteria	Firmicutes	Clostridia	Oscillospirales	Oscillospiraceae	Oscillibacter	NA	240	0.325287
asv0016	TACGGAGGGTGCAAGCGTTAATCGGAATTACTGGGCGTAAAGCGCACGCAGGCGGTCTGTCAAGTCGGATGTGAAATCCCCGGGCTCAACCTGGGAACTGCATCCGAAACTGGCAGGCTAGAGTCTTGTAGAGGGGGGTAGAATTCCAGGTGTAGCGGTGAAATGCGTAGAGATCTGGAGGAATACCGGTGGCGAAGGCGGCCCCCTGGACAAAGACTGACGCTCAGGTGCGAAAGCGTGGGGAGCAAACAGG	Bacteria	Proteobacteria	Gammaproteobacteria	Enterobacterales	Enterobacteriaceae	Citrobacter	freundii	207	0.28056
asv0017	CACCGGCAGCTCAAGTGGTGGCCATTTTTATTGGGCCTAAAGCGTTCGTAGCCGGTTTGATAAGTCTCTGGTGAAATCTCACGGCTTAACCGTGAGAATTGCTGGAGATACTATTAGGCTTGAGGCCGGGAGAGGTTAGCGGTACTCCCAGGGTAGGGGTGAAATCCTATAATCCTGGGAGGACCACCTGTGGCGAAGGCGGCTAACTGGAACGGACCTGACGGTGAGTAACGAAAGCCAGGGGCGCGAACCGG	Archaea	Euryarchaeota	Methanobacteria	Methanobacteriales	Methanobacteriaceae	Methanobacterium	NA	201	0.272428
asv0018	TACGGAGGATGCGAGCGTTATCCGGATTTATTGGGTTTAAAGGGTGCGTAGGTGGACTGTTTAGTCAGTGGTGAAATACTGATGCTCAACGTTAGCATTGCCGTTGAAACTGACAGTCTTGAGAGTGATTGAGGCAGGCGGAATGCGTGGTGTAGCGGTGAAATGCATAGATATCACGCAGAACTCCAATTGCGAAGGCAGCTTGCCAAGCCACAACTGACACTGAAGCACGAAAGCGTGGGGATCAAACAGG	Bacteria	Bacteroidota	Bacteroidia	Bacteroidales	Tannerellaceae	Parabacteroides	NA	197	0.267006
asv0019	AACGTAGGTGGCAAGCGATGTCCGGATTTATTGGGCGTAAAGCGAGCGCAGGCGGTTTCTTAAGTCTGATGTGAAAGCCCCCGGCTTAACCGGGGAGGGTCATTGGAAACTGGGAGACTTGAGTGCAGAAGAGGAGAGTGGAATTCCATGTGTAGCGGTGAAATGCGTAGATATATGGAGGAACACCAGTGGCGAAGGCGACTCTCTGGTCTGTAACTGTCGCTGTGGCTCGTAAGCGTGGGGAGGATACAGG	Bacteria	Firmicutes	Bacilli	Lactobacillales	NA	NA	NA	179	0.24261
asv0020	TACGTAGGGGGCAAGCGTTATCCGGATTTACTGGGTGTAAAGGGAGCGTAGACGGCACTGCAAGTCTGGAGTGAAAGCCCGGGGCTCAACCCCGGGACTGCTTTGGAAACTGTGGTGCTGGAGTGCAGGAGAGGTAAGTGGAATTCCTAGTGTAGCGGTGAAATGCGTAGATATTAGGAGGAACACCAGTGGCGAAGGCGGCTTACTGGACTGTAACTGACGTTGAGGCTCGAAAGCGTGGGGAGCAAACAGG	Bacteria	Firmicutes	Clostridia	Lachnospirales	Lachnospiraceae	Lachnoclostridium	NA	178	0.241255
asv0021	TACGTAGGGTGCTAGCGTTATCCGGATTTACTGGGCGTAAAGGGTGCGTAGGTGGTCTTTCAAGTCGGTGGTTAAAGGCTACGGCTCAACCGTATTAAGCCGCCGAAACTGGAAGACTTGAGTGCAGGAGAGGAAAGTGGAATTCTCAGTGTAGCGGTGAAATGCGTAGATATTGAGAAGAACACCAGTAGCGAAGGCGGCTTTCTGGACTGTAACTGACACTGAGGCACGAAAGCGTGGGTAGCAAACAGG	Bacteria	Firmicutes	Clostridia	Peptostreptococcales-Tissierellales	Peptostreptococcaceae	Peptostreptococcus	NA	174	0.235833
asv0022	AACGTAGGTGGCAAGCGATGTCCGGATTTATTGGGCGTAAAGCGAGCGCAGGCGGTTTCTTAAGTCTGATGTGAAAGCCCCCGGCTTAACCGGGGAGGGTCATTGGAAACTGGGAGACTTGAGTGCAGAAGAGGAGAGTGGAATTCCATGTGTAGCGGTGAAATGCGTAGATATATGGAGGAACACCAGTGGCGAAGGCGACTCTCTGGTCTGTAACTGACGCTGAGGCTCGAAAGCGTGGGGAGGATACAGG	Bacteria	Firmicutes	Bacilli	Lactobacillales	Enterococcaceae	Enterococcus	NA	161	0.218213
asv0023	TACGTAGGTGGCAAGCGATGTCCGGATTTATTGGGCGTAAAGCGAGCGCAGGCGGTTTCTTAAGTCTGATGTGAAAGCCCCCGGCTTAACCGGGGAGGGTCATTGGAAACTGGGAGACTTGAGTGCAGAAGAGGAGAGTGGAATTCCATGTGTAGCGGTGAAATGCGTAGATATATGGAGGAACACCAGTGGCGAAGGCGACTCTCTGGTCTGTAACTGACGCTGAGGCTCGAAAGCGTGGGGAGCAAACAGG	Bacteria	Firmicutes	Bacilli	Lactobacillales	Enterococcaceae	Enterococcus	NA	159	0.215503
asv0024	TACGTAGGTGGCAAGCGTTATCCGGATTTACTGGGTGTAAAGGGCGAGTAGGCGGGACTGCAAGTCAGATGTGAAAACTATGGGCTTAACCCATAGACTGCATTTGAAACTGTGGTTCTTGAGTGATGGAGAGGCAGGCGGAATTCCCGGTGTAGCGGTGGAATGCGTAGATATCGGGAGGAACACCAGTGGCGAAGGCGGCCTGCTGGACATTAACTGACGCTGAGGCGCGAAAGTGTGGGGAGCAAACAGG	Bacteria	Firmicutes	Clostridia	Oscillospirales	Butyricicoccaceae	UCG-009	NA	159	0.215503
asv0025	TACGTAGGTGGCAAGCGTTGTCCGGATTTACTGGGTGTAAAGGGCGTGCAGCCGGGAAGGCAAGTCAGATGTGAAATCTGGAGGCTCAACCTCCAAACTGCATTTGAAACTGCTTTTCTTGAGTATCGGAGAGGTAATCGGAATTCCTTGTGTAGCGGTGAAATGCGTAGATATAAGGAAGAACACCAGTGGCGAAGGCGGATTACTGGACGACAACTGACGGTGAGGCGCGAAAGCGTGGGGAGCAAACAGG	Bacteria	Firmicutes	Clostridia	Oscillospirales	Oscillospiraceae	Oscillibacter	NA	148	0.200594
asv0026	TACGGAGGATCCGAGCGTTATCCGGATTTATTGGGTTTAAAGGGTGCGCAGGCGGGATGTTAAGTCGGCGGTGAAATTTTGCAGCTCAACTGTAAAAGTGCCTTCGATACTGGCCTCCTTGAGTGTGGATGAAGTAGGCGGAATTTGTGGTGTAGCGGTGAAATGCTTAGATATCACGAGGAACTCCGATTGCGCAGGCAGCTTACTAAACCACAACTGACGCTCATGCACGAAGGCGTGGGGATCAAACAGG	Bacteria	Bacteroidota	Bacteroidia	Bacteroidales	Dysgonomonadaceae	Petrimonas	NA	140	0.189751
asv0027	TACGTAGGTGGCAAGCGTTATCCGGAATTATTGGGCGTAAAGAGTGAGCAGGCGGCAGTTTAAGTCTGAAGTGAAAGCGTGAAGCTCAACTTCATACAGTTTCAGAAACTGAACAGCTAGAGTACGGGAGAAGTAAGTGGAACTCCATGTGTAGCGGTGAAATGCGTAGATATATGGAAGAACACCAGTGGCGAAGGCGACTTACTAGCCCGAGACTGACGCTCAGTCACGAAAGCGTGGGTAGCAAATAGG	Bacteria	Firmicutes	Bacilli	Erysipelotrichales	Erysipelatoclostridiaceae	UCG-004	NA	133	0.180263
asv0028	TACGTAGGTGGCAAGCGATGTCCGGATTTATTGGGCGTAAAGCGAGCGCAGGCGGTTTCTTAAGTCTGATGTGAAAGCCCCCGGCTTAACCGGGGAGGGTCATTGGAAACTGGGAGACTTGAGTGCAGAAGAGGAGAGTGGAATTCCATGTGTAGCGGTGAAATGCGTAGATATATGGAGGAACACCAGTGGCGAAGGCGACTCTCTGGTCTGTAACTGACGCTGAGGCTCGAAAGCGTGGGGAGCATACAGG	Bacteria	Firmicutes	Bacilli	Lactobacillales	Enterococcaceae	Enterococcus	NA	131	0.177552
asv0029	TACGTAGGTGGCAAGCGTTATCCGGATTTACTGGGTGTAAAGGGCGCGTAGGCGGGGACGCAAGTCAGATGTGAAATCTCCGGGCTTAACCCGGAAACTGCATTTGAAACTGTGTCTCTTGAGTGTCGGAGAGGTAGATGGAATTCCTAGTGTAGCGGTGAAATGCGTAGATATTAGGAGGAACACCAGTGGCGAAGGCGATCTACTGGACGATAACTGACGCTGAGGCGCGAAAGCGTGGGGAGCAAACAGG	Bacteria	Firmicutes	Clostridia	Oscillospirales	Oscillospiraceae	NK4A214 group	NA	123	0.16671
asv0030	AACGTAGGTGGCAAGCGATGTCCGGATTTATTGCGCGTAAAGCGAGCGCAGGCGCTTTCTTAAGTCTGATGTGAAAGCCCCCGGCTTAACCGGGGAGGGTCATTGGAAACTGGGAGACTTGAGTGCAGAAGAGGAGAGTGGAATTCCATGTGTAGCGGTGAAATGCGTAGATATATGGAGGAACACCAGTGGCGAAGGCGACTCTCTGGTCTGTAACTGTCGCTGTGGCTCGTAAGCGTGGGGAGGATACAGG	Bacteria	Firmicutes	Bacilli	Lactobacillales	Enterococcaceae	Enterococcus	NA	121	0.163999
asv0031	TACGTAGGTGGCAAGCGTTGTCGGGATTTATTGGGCGTAAAGCGAGCGCAGGCGGTTTCTTAAGTCTGATGTGAAAGCCCCCGGCTTAACCGGGGAGGGTCATTGGAAACTGGGAGACTTGAGTGCAGAAGAGGAGAGTGGAATTCCATGTGTAGCGGTGAAATGCGTAGATATATGGAGGAACACCAGTGGCGAAGGCGACTCTCTGGTCTGTAACTGACGCTGAGGCTCGAAAGCGTGGGGAGCAAACAGG	Bacteria	Firmicutes	Bacilli	Lactobacillales	Enterococcaceae	Enterococcus	NA	108	0.146379
asv0032	TACGTAGGTGGCAAGCGTTGTCCGGATTTACTGGGTGTAAAGGGCGTGTAGCCGGGAAGGCAAGTCAGATGTGAAATCTGGAGGCTCAACCTCCAAACTGCATTTGAAACTGTTTTTCTTGAGTATCGGAGAGGCAATCGGAATTCCTAGTGTAGCGGTGAAATGCGTAGATATTAGGAGGAACACCAGTGGCGAAGGCGGATTGCTGGACGACAACTGACGGTGAGGCGCGAAAGCGTGGGGAGCAAACAGG	Bacteria	Firmicutes	Clostridia	Oscillospirales	Oscillospiraceae	UCG-002	NA	107	0.145024
asv0033	TACGGAGGATCCAAGCGTTATCCGGATTTATTGGGTTTAAAGGGAGCGTAGGTTGACATATAAGTCAGCTGTGAAAGTTTACGGCTCAACCGTGAAATTGCAGTTGATACTGTATGTCTTGAGTGTACAAGAGGTGGGCGGAATTCGTGGTGTAGCGGTGAAATGCTTAGATATCACGAAGAACTCCAATTGCGAAGGCAGCTCACTGGGGTACAACTGACACTGAGGCTCGAAAGTGTGGGTATCAAACAGG	Bacteria	Bacteroidota	Bacteroidia	Bacteroidales	Bacteroidaceae	Bacteroides	graminisolvens	103	0.139602
asv0034	TACGTAGGTGGCAAGCGTTATCCGGATTTACTGGGTGTAAAGGGCGCGTAGGCGGGAATGCAAGTCAGATGTGAAATCTCCGGGCTCAACCCGGAAGCTGCATTTGAAACTGTATTTCTTGAGTGTCGGAGAGGTAGATGGAATTCCTAGTGTAGCGGTGAAATGCGTAGATATTAGGAGGAACACCAGTGGCGAAGGCGATCTACTGGACGATAACTGACGCTGAGGCGCGAAAGCGTGGGGAGCAAACAGG	Bacteria	Firmicutes	Clostridia	Oscillospirales	Oscillospiraceae	NK4A214 group	NA	103	0.139602
asv0035	TACGTAGGTGGCAAGCGTTGTCCGGATTTACTGGGTGTAAAGGGCGTGCAGCCGGGAAGGCAAGTCAGATGTGAAATCCGTGGGCTTAACCCACGAACTGCATTTGAAACTGCTTTTCTTGAGTATCGGAGAGGTAATCGGAATTCCTAGTGTAGCGGTGAAATGCGTAGATATTAGGAAGAACACCAGTGGCGAAGGCGGATTACTGGACGACAACTGACGGTGAGGCGCGAAAGCGTGGGGAGCAAACAGG	Bacteria	Firmicutes	Clostridia	Oscillospirales	Oscillospiraceae	Oscillibacter	NA	99	0.134181
asv0036	TACGGAAGGTCCAGGCGTTATCCGGATTTATTGGGTTTAAAGGGAGCGTAGGCTGCCCCTCAAGCGTGTTGTGAAATGTACCGGCTCAACCGGTGAATTGCAGCGCGAACTGTGGGGCTTGAGTGTGCGGAAAGTAGGCGGAATTCATGGTGTAGCGGTGAAATGCTTAGATATCATGAAGAACTCCGATTGCGAAGGCAGCTTACTGCAGCACAACTGACGCTGAGGCTCGAAAGTGCGGGTATCGAACAGG	Bacteria	Bacteroidota	Bacteroidia	Bacteroidales	Prevotellaceae	Prevotella	NA	86	0.116561
asv0037	TACGTAGGTGGCAAGCGTTGTCCGGATTTATTGGGCGTAAAGCGAGCGCAGGCGGTTTCTTAAGTCTGATGTGAAAGCCCCCGGCTTAACCGGGGAGGGTCATTGGAAACTGGGAGACTTGAGTGCAGAAGAGGAGAGTGGAATTCCATGTGTAGCGGTGAAATGCGTAGATATATGGAGGAACACCAGTGGCGAAGGCGACTCTCTGGTCTGTAACTGTCGCTGAGGCTCGAAAGCGTGGGGAGCATACAGG	Bacteria	Firmicutes	Bacilli	Lactobacillales	Enterococcaceae	Enterococcus	NA	85	0.115206
asv0038	TACGTAGGTGGCAAGCGTTATCCGGATTTACTGGGTGTAAAGGGCGTGTAGGCGGGATCGCAAGTCAGATGTGAAAACTATGGGCTCAACCCATAGCCTGCATTTGAAACTGTGGTTCTTGAGTGATGGAGAGGCAGGCGGAATTCCGTGTGTAGCGGTGAAATGCGTAGATATACGGAGGAACACCAGTGGCGAAGGCGGCCTGCTGGACATTAACTGACGCTGAGGCGCGAAAGCGTGGGGAGCAAACAGG	Bacteria	Firmicutes	Clostridia	Oscillospirales	Oscillospiraceae	Intestinimonas	NA	76	0.103008
asv0039	TACGTAGGGGGCAAGCGTTATCCGGATTTACTGGGTGTAAAGGGAGCGTAGACGGTTCTGCAAGTCTGGAGTGAAAGCCCGGGGCTCAACCCCGGGACTGCTTTGGAAACTGTGGGACTAGAGTGCAGGAGAGGTAAGTGGAATTCCTAGTGTAGCGGTGAAATGCGTAGATATTAGGAGGAACACCAGTGGCGAAGGCGGCTTACTGGACTGTAACTGACGTTGAGGCTCGAAAGCGTGGGGAGCAAACAGG	Bacteria	Firmicutes	Clostridia	Lachnospirales	Lachnospiraceae	Incertae Sedis	NA	75	0.101652
asv0040	TACGTAGGTGGCAAGCGTTATCCGGATTTACTGGGTGTAAAGGGCGTGTAGGCGGGACTGTAAGTCAGGCGTGAAAATTATGGGCTCAACCCATAACCTGCGTTTGAAACTATAGTTCTTGAGTGTCGGAGAGGCAATCGGAATTCCGTGTGTAGCGGTGAAATGCGTAGATATACGGAGGAACACCAGTGGCGAAGGCGGATTGCTGGACGATAACTGACGCTGAGGCGCGAAAGCGTGGGGAGCAAACAGG	Bacteria	Firmicutes	Clostridia	Oscillospirales	Oscillospiraceae	Intestinimonas	NA	74	0.100297
asv0041	TACGTAGGTGGCAAGCGTTATCCGGATTTACTGGGTGTAAAGGGCGTGTAGGCGGGAAAGCAAGTCAGATGTGAAAACTATGGGCTCAACCCATAGCCTGCATTTGAAACTGTTTTTCTTGAGTGTCGGAGAGGTAATCGGAATTCCGTGTGTAGCGGTGAAATGCGTAGATATACGGAGGAACACCAGTGGCGAAGGCGGATTACTGGACGATAACTGACGCTGAGGCGCGAAAGCGTGGGGAGCAAACAGG	Bacteria	Firmicutes	Clostridia	Oscillospirales	Oscillospiraceae	NA	NA	73	0.0989415
asv0042	TACGTAGGTGGCAAGCGTTGTCCGGATTTATTGGGCGTAAAGCGAGCGCAGGCGGTTTCTTAAGTCTGATGTGAAAGCCCCCGGCTTAACCGGGGAGGGTCATTGGAAACTGGGAGACTTGAGTGCAGAAGAGGAGAGTGGAATTCCATGTGTAGCGGTGAAATGCGTAGATATATGGAGGAACACCAGTGGCGAAGGCGACTCTCTGGTCTGTAACTGTCGCTGTGGCTCGAAAGCGTGGGGAGCATACAGG	Bacteria	Firmicutes	Bacilli	Lactobacillales	Enterococcaceae	Enterococcus	NA	72	0.0975861
asv0043	AACGTAGGTGGCAAGCGTTGTCAGGATTTATTGCGCGTAAAGCGAGCGCAGGCGCTTTCTTAAGTCTGATGTGAAAGCCCCCGGCTTAACCGGGGAGGGTCATTGGAAACTGGGAGACTTGAGTGCAGAAGAGGAGAGTGGAATTCCATGTGTAGCGGTGAAATGCGTAGATATATGGAGGAACACCAGTGGCGAAGGCGACTCTCTGGTCTGTAACTGACGCTGAGGCTCGAAAGCGTGGGGAGGATACAGG	Bacteria	Firmicutes	Bacilli	Lactobacillales	Enterococcaceae	Enterococcus	NA	64	0.0867432
asv0044	TACGGAGGATCCGAGCGTTATCCGGATTTATTGGGTTTAAAGGGAGCGTAGGTGGACAGTTAAGTCAGTTGTGAAAGTTTGCGGCTCAACCGTAAAATTGCAGTTGATACTGGCTGTCTTGAGTACAGTAGAGGTGGGCGGAATTCGTGGTGTAGCGGTGAAATGCTTAGATATCACGAAGAACTCCGATTGCGAAGGCAGCTCACTGGACTGCAACTGACACTGATGCTCGAAAGTGTGGGTATCAAACAGG	Bacteria	Bacteroidota	Bacteroidia	Bacteroidales	Bacteroidaceae	Bacteroides	thetaiotaomicron	57	0.0772557
asv0045	TACGTAGGGGGCGAGCGTTGTCCGGATTTACTGGGCGTAAAGGGTGAGTAGGCGGTAATATGTGTCAGATGTAAAAGGCTAAGGCTTAACCATAGTTAGCATTTGAAACTGTATTACTTGAGTGCAGGAGAGGTAAGCGGAATTCCTAGTGTAGCGGTGAAATGCGTAGATATTAGGAGGAACACCAGTGGCGAAGGCGGCTTACTGGACTGTAACTGACGCTGAGTCACGAAAGCGTGGGTAGCAAACAGG	Bacteria	Firmicutes	Clostridia	Peptostreptococcales-Tissierellales	Sedimentibacteraceae	Sedimentibacter	NA	56	0.0759003
asv0046	TACGGAGGATCCGAGCGTTATCCGGATTTATTGGGTTTAAAGGGAGCGTAGGCGGACTATTAAGTCAGCTGTGAAAGTTTGCGGCTCAACCGTAAAATTGCAGTTGATACTGGTCGTCTTGAGTGCAGTAGAGGTAGGCGGAATTCGTGGTGTAGCGGTGAAATGCTTAGATATCACGAAGAACTCCGATTGCGAAGGCAGCTTACTGGACTGTAACTGACGCTGATGCTCGAAAGTGTGGGTATCAAACAGG	Bacteria	Bacteroidota	Bacteroidia	Bacteroidales	Bacteroidaceae	Bacteroides	cellulosilyticus	55	0.0745449
asv0047	TACGTAGGGGGCAAGCGTTATCCGGAATTATTGGGCGTAAAGAGTGCGTAGGTGGTCCTGTAAGCGCGGGGTGAAAGGCAATAGCTCAACTATTGTAAGCCTTGCGAACTGTGGGACTTGAGTGCAGGAGAGGAAAGCGGAATTCCTAGTGTAGCGGTGAAATGCGTAGATATTAGGAGGAACACCAGTGGCGAAGGCGGCTTTCTGGACTGTAACTGACACTGAGGCACGAAAGCGTGGGGAGCAAACAGG	Bacteria	Firmicutes	Clostridia	Peptostreptococcales-Tissierellales	Anaerovoracaceae	Anaerovorax	NA	55	0.0745449
asv0048	TACGTAGGTGGCAAGCGTTGTCCGGAATTATTGGGCGTAAAGGGCGTGTAGGTGGATTTTTAAGTCGTGTGTCTAAGTGCGGGGCTCAACCCCGTATAGGCGCAGGAAACTGGGAATCTTGAGTGCAGGAGAGGAAAGTGGAATTCCCAGTGTAGCGGTGAAATGCGTAGATATTGGGAGGAACACCAGTGGCGAAGGCGACTTTCTGGACTGTGTCTGACACTGAGGCGCGAAAGCCAGGGGAGCGAACGGG	Bacteria	Firmicutes	Negativicutes	Veillonellales-Selenomonadales	Sporomusaceae	Sporomusa	NA	55	0.0745449
asv0049	TACGTAGGGGGCAAGCGTTATCCGGATTTACTGGGTGTAAAGGGAGCGTAGACGGCGATGCAAGTCTGGAGTGAAAGCCCGGGGCTCAACCCCGGGACTGCTTTGGAAACTGTGTTGCTGGAGTGCAGGAGAGGTAAGTGGAATTCCTAGTGTAGCGGTGAAATGCGTAGATATTAGGAGGAACACCAGTGGCGAAGGCGGCTTACTGGACTGTAACTGACGTTGAGGCTCGAAAGCGTGGGGAGCAAACAGG	Bacteria	Firmicutes	Clostridia	Lachnospirales	Lachnospiraceae	NA	NA	54	0.0731896
asv0050	TACGTAGGTGGCAAGCGTTGTCCGGATTTACTGGGTGTAAAGGGCGTGTAGCCGGGAAGGCAAGTCAGATGTGAAATCTGGAGGCTCAACCTCCAAACTGCATTTGAAACTGCTTTTCTTGAGTGTCGGAGAGGTAATCGGAATTCCTTGTGTAGCGGTGAAATGCGTAGATATAAGGAAGAACACCAGTGGCGAAGGCGGATTACTGGACGATAACTGACGGTGAGGCGCGAAAGCGTGGGGAGCAAACAGG	Bacteria	Firmicutes	Clostridia	Oscillospirales	Oscillospiraceae	Oscillibacter	NA	52	0.0704788
asv0051	TACGTAGGTGGCAAGCGATGTCCGGATTTATTGGGCGTAAAGCGAGCGCAGGCGGTTTCTTAAGTCTGATGTGAAAGCCCCCGGCTTAACCGGGGAGGGTCATTGGAAACTGGGAGACTTGAGTGCAGAAGAGGAGAGTGGAATTCCATGTGTAGCGGTGAAATGCGTAGATATATGGAGGAACACCAGTGGCGAAGGCGACTCTCTGGTCTGTAACTGTCGCTGTGGCTCGAAAGCGTGGGGAGCATACAGG	Bacteria	Firmicutes	Bacilli	Lactobacillales	Enterococcaceae	Enterococcus	NA	48	0.0650574
asv0052	TACGTAGGTGGCAAGCGTTGTCCGGATTTACTGGGTGTAAAGGGCGTGTAGCCGGGCTGATAAGTCAGATGTGAAAACCAGGGGCTCAACCTCTGGACTGCATTTGAAACTGTTGGTCTTGAGTATCGGAGAGGTAACCGGAATTCCTAGTGTAGCGGTGAAATGCGTAGATATTAGGAAGAACATCAGTGGCGAAGGCGGGTTACTGGACGACAACTGACGGTGAGGCGCGAAAGCGTGGGGAGCAAACAGG	Bacteria	Firmicutes	Clostridia	Oscillospirales	Oscillospiraceae	NA	NA	48	0.0650574
asv0053	TACGTAGGTGGCAAGCGTTATCCGGATTTACTGGGTGTAAAGGGCGTGTAGGCGGGAAAGCAAGTCAGGCGTGAAAACTATGGGCTCAACCCATAGCCTGCGTTTGAAACTGTTTTTCTTGAGTGTCGGAGAGGTAATCGGAATTCCGTGTGTAGCGGTGAAATGCGTAGATATACGGAGGAACACCAGTGGCGAAGGCGGATTACTGGACGATAACTGACGCTGAGGCGCGAAAGCGTGGGGAGCAAACAGG	Bacteria	Firmicutes	Clostridia	Oscillospirales	Oscillospiraceae	NA	NA	47	0.063702
asv0054	TACGGAGGATGCGAGCGTTATCCGGATTTATTGGGTTTAAAGGGTGCGTAGGTGGACTGTTTAGTCAGTGGTGAAATACTGATGCTCAACGTTAGCATTGCCGTTGAAACTGACAGTCTTGAGAGTGATTGAGGCAGGCGGAATGCATGGTGTAGCGGTGAAATGCATAGATATCACGCAGAACTCCAATTGCGAAGGCAGCTTGCCAAGCCACAACTGACACTGAAGCACGAAAGCGTGGGGATCAAACAGG	Bacteria	Bacteroidota	Bacteroidia	Bacteroidales	Tannerellaceae	Parabacteroides	NA	44	0.0596359
asv0055	TACGTAGGGGGCGAGCGTTATCCGGATTTATTGGGCGTAAAGCGTGTGTAGGCGGTTTATTAAGTCTAAGATGAAAGCCCGAAGCTTAACTTCGGTTTGTTTTAGAAACTGGTAGGCTTGAGTGTGGTAGAGGCAAGTGGAATTTCTAGTGTAGCGGTTAAATGCGTAGATATTAGAAAGAACACCAGTGGCGAAAGCGGCTTGCTGGGCCATTACTGACGCTGAGACACGAAAGCGTGGGGAGCAAATAGG	Bacteria	Firmicutes	Bacilli	RF39	NA	NA	NA	43	0.0582806
asv0056	TACGGAGGGTGCAAGCGTTAATCGGAATTACTGGGCGTAAAGCGCACGTAGGCTGCTTTGTAAGTCAGGGGTGAAATCCCACGGCTCAACCGTGGAACTGCCTTTGATACTGCTTAGCTTGAATCCGGGAGAGGGTGGCGGAATTCCAGGTGTAGGAGTGAAATCCGTAGATATCTGGAGGAACATCAGTGGCGAAGGCGGCCACCTGGACCGGTATTGACGCTGAGGTGCGAAAGCGTGGGGAGCAAACAGG	Bacteria	Desulfobacterota	Desulfovibrionia	Desulfovibrionales	Desulfovibrionaceae	Desulfovibrio	desulfuricans	42	0.0569252
asv0057	TACGTAGGTGGCGAGCGTTGTCCGGATTTACTGGGCGTAAAGGATGCGTAGGTGGAAACTTAAGTGGGATGTGAAATCCCCGGGCTCAACCCGGGAACTGCATTCCAAACTGGGTATCTGGAGTGCAGGAGAGGAAAGCGGAATTCCTAGTGTAGCGGTGAAATGCGTAGATATTAGGAAGAACACCGGTGGCGAAGGCGGCTTTCTGGACTGTAACTGACACTGAGGCATGAAAGCGTGGGGAGCAAACAGG	Bacteria	Firmicutes	Clostridia	Clostridiales	Clostridiaceae	Proteiniclasticum	NA	42	0.0569252
asv0058	AACGTAGGTGGCAAGCGAAGTCAGGATTTATTGCGCGTAAAGCGAGCGCAGGCGCTTTCTTAAGTCTGATGTGAAAGCCCCCGGCTTAACCGGGGAGGGTCATTGGAAACTGGGAGACTTGAGTGCAGAAGAGGAGAGTGGAATTCCATGTGTAGCGGTGAAATGCGTAGATATATGGAGGAACACCAGTGGCGAAGGCGACTCTCTGGTCTGTAACTGACGCTGAGGCTCGAAAGCGTGGGGAGGATACAGG	Bacteria	Firmicutes	Bacilli	Lactobacillales	Enterococcaceae	Enterococcus	NA	41	0.0555699
asv0059	TACGTATGTCGCAAGCGTTATCCGGATTTATTGGGCGTAAAGCGCGTCTAGGCGGCTTAGTAAGTCTGATGTGAAAATGCGGGGCTCAACCCCGTATTGCGTTGGAAACTGCTAAACTAGAGTACTGGAGAGGTAGGCGGAACTACAAGTGTAGAGGTGAAATTCGTAGATATTTGTAGGAATGCCGATGGGGAAGCCAGCCTACTGGACAGATACTGACGCTAAAGCGCGAAAGCGTGGGTAGCAAACAGG	Bacteria	Fusobacteriota	Fusobacteriia	Fusobacteriales	Fusobacteriaceae	Fusobacterium	ulcerans	39	0.0528591
asv0060	TACGTAGGGGGCAAGCGTTATCCGGATTTACTGGGTGTAAAGGGAGCGTAGACGGTAAAGCAAGTCTGAAGTGAAAGCCCGCGGCTCAACTGCGGGACTGCTTTGGAAACTGTTTAACTGGAGTGTCGGAGAGGTAAGTGGAATTCCTAGTGTAGCGGTGAAATGCGTAGATATTAGGAGGAACACCAGTGGCGAAGGCGACTTACTGGACGATAACTGACGTTGAGGCTCGAAAGCGTGGGGAGCAAACAGG	Bacteria	Firmicutes	Clostridia	Lachnospirales	Lachnospiraceae	Lachnoclostridium	NA	35	0.0474377
asv0061	AACGTAGGTGGCAAGCGAAGTCAGGATTTATTGCGCGTAAAGCGAGCGCAGGCGCTTTCTTAAGTCTGATGTGAAAGCCCCCGGCTTAACCGGGGAGGGTCATTGGAAACTGGGAGACTTGAGTGCAGAAGAGGAGAGTGGAATTCCATGTGTAGCGGTGAAATGCGTAGATATATGGAGGAACACCAGTGGCGAAGGCGACTCTCTGGTCTGTAACTGTCGCTGTGGCTCGTAAGCGTGGGGAGGATACAGG	Bacteria	Firmicutes	Bacilli	Lactobacillales	Enterococcaceae	Enterococcus	NA	29	0.0393055
asv0062	TACGTAGGGAGCAAGCGTTGTCCGGATTTACTGGGTGTAAAGGGTGCGTAGGCGGCTCTGCAAGTCAGGCGTGAAATATATGGGCTTAACCCATAGACTGCGTTTGAAACTGTGGAGCTTGAGTGAAGTAGAGGTAGGCGGAATTCCCGGTGTAGCGGTGAAATGCGTAGAGATCGGGAGGAACACCAGTGGCGAAGGCGGCTTACTGGGCTTTAACTGACGCTGAGGCACGAAAGCATGGGTAGCAAACAGG	Bacteria	Firmicutes	Clostridia	Oscillospirales	Ruminococcaceae	Caproiciproducens	NA	29	0.0393055
asv0063	TACGTAGGGAGCAAGCGTTGTCCGGATTTACTGGGTGTAAAGGGTGCGTAGGCGGCTTTACAAGTCAGGCGTGAAATATATGGGCTTAACCCATAGACTGCGTTTGAAACTGTAGAGCTTGAGTGAAGTAGAGGTAGGCGGAATTCCCGGTGTAGCGGTGAAATGCGTAGAGATCGGGAGGAACACCAGTGGCGAAGGCGGCCTACTGGGCTTTAACTGACGCTGAGGCACGAAAGCATGGGTAGCAAACAGG	Bacteria	Firmicutes	Clostridia	Oscillospirales	Ruminococcaceae	Caproiciproducens	NA	29	0.0393055
asv0064	TACGTAGGGGACAAGCGTTGTCCGGAATCACTGGGCGTAAAGGGCGCGCAGGCGGTTATTTAAGCAGGATGTGAAAGGTTTCGGCTCAACCGAAGACATGCACCCTGAACTGGATAACTTGAGTATTGGAGAGGCAGGCAGAATTCCTGGTGTAGCGGTGAAATGCGTAGATATCAGGAGGAATACCGGAGGCGAAGGCGGCCTGCTGGACAAATACTGACGCTGAGGCGCGAAAGCGTGGGGAGCAAACAGG	Bacteria	Firmicutes	Clostridia	Eubacteriales	Eubacteriaceae	NA	NA	29	0.0393055
asv0065	TACGTAGGTGGCAAGCGTTATCCGGATTTACTGGGTGTAAAGGGCGAGTAGGCGGGATCATAAGTCAGGTGTGAAATCTGGGGGCTCAACCCCCAAACTGCATTTGAAACTATGATTCTTGAGTGATGGAGAGGCAGGCGGAATTCCCGGTGTAGCGGTGGAATGCGTAGAGATCGGGAGGAACACCAGTGGCGAAGGCGGCCTGCTGGACATTAACTGACGCTGAGGAGCGAAAGCGTGGGGAGCAAACAGG	Bacteria	Firmicutes	Clostridia	Oscillospirales	Butyricicoccaceae	UCG-009	NA	28	0.0379501
asv0066	TACGTAGGTGGCGAGCGTTGTTCGGATTTATTGGGCGTAAAGGGTCCGCAGGGGGTTGATTAAGTCTGACGTGAAATCCCTGAGCTCAACTCAGGAAATGCGTTGGAGACTGGTTGACTGGAGTATTGGAGAGGTAATTGGAATTCCAGGTGTAGCGGTGGAATGCGTAGATATCTGGAAGAACATCGAAAGCGAAGGCAGATTACTGGACAATAACTGACCCTCAGGGACGAAAGCATGGGGAGCAAACAGG	Bacteria	Verrucomicrobiota	Lentisphaeria	Victivallales	vadinBE97	NA	NA	26	0.0352394
asv0067	TACGTAGGGGGCAAGCGTTATCCGGATTCATTGGGCGTAAAGAGCGCGTAGGCGGACGTTTAAGCAGAATCTCTAATCTGAGGGCTCAACCCCCAGCCGGATTCTGAACTGGATGTCTCGAGTTTGGTAGAGGAAGATGGAATTCCCGGTGTAGCGGTGGAATGCGCAGATATCGGGAAGAACACCGATGGCGAAGGCAGTCTTCTGGGCCATAACTGACGCTGAGGCGCGAAAGCTAGGGGAGCGAACAGG	Bacteria	Actinobacteriota	Coriobacteriia	Coriobacteriales	Eggerthellaceae	Gordonibacter	NA	24	0.0325287
asv0068	TACGGAGGGTGCAAGCGTTAATCGGAATCACTGGGCGTAAAGCGCGCGTAGGCCGTCTTTTAAGTCGGACGTGAAAGCCCTCGGCTCAACCGGGGAACTGCGTTCGATACTGGGAGACTTGAGTCCTGGAGAGGGTGGCGGAATTCCGGGTGTAGGAGTGAAATCCGTAGATATCCGGAGGAACACCGGTGGCGAAGGCGGCCACCTGGACAGGTACTGACGCTGAGGCGCGAAAGCGTGGGGAGCAAACAGG	Bacteria	Desulfobacterota	Desulfovibrionia	Desulfovibrionales	Desulfovibrionaceae	Desulfovibrio	alcoholivorans	22	0.029818
asv0069	TACGTAGGGGGCAAGCGTTATCCGGAATTACTGGGTGTAAAGGGTGAGTAGGCGGCATGATAAGTAAGATGTGAAAGCCCGCGGCTTAACTGCGGGATTGCATTTTAAACTATTGAGCTAGAGTACAGGAGAGGAAAGCGGAATTCCCAGTGTAGCGGTGAAATGCGTAGATATTGGGAAGAACACCAGTGGCGAAGGCGGCTTTCTGGACTGAAACTGACGCTGAGGCACGAAAGCGTGGGGAGCGAACAGG	Bacteria	Firmicutes	Clostridia	Lachnospirales	Lachnospiraceae	Lachnospiraceae UCG-010	NA	22	0.029818
asv0070	TACGGAGGATCCGAGCGTTATCCGGATTTATTGGGTTTAAAGGGAGCGTAGGTGGATTGTTAAGTCAGTTGTGAAAGTTTGCGGCTCAACCGTAAAATTGCAGTTGAAACTGGGAGTCTTGAGTACAGTAGAGGTGGGCGGAATTCGTGGTGTAGCGGTGAAATGCTTAGATATCACGAAGAACTCCGATTGCGAAGGCAGCTCACTAGACTGTTACTGACACTGATGCTCGAAAGTGTGGGTATCAAACAGG	Bacteria	Bacteroidota	Bacteroidia	Bacteroidales	Bacteroidaceae	Bacteroides	ovatus	21	0.0284626
asv0071	TACGTAGGTGGCAAGCGTTATCCGGATTTACTGGGTGTAAAGGGCGCGTAGGCGGGAATGCAAGTCAGATGTGAAATCTCCGGGCTTAACCCGGAAACTGCATTTGAAACTGTATTTCTTGAGTGTCGGAGAGGTAGATGGAATTCCTAGTGTAGCGGTGAAATGCGTAGATATTAGGAGGAACACCAGTGGCGAAGGCGATCTACTGGACGATAACTGACGCTGAGGCGCGAAAGCGTGGGGAGCAAACAGG	Bacteria	Firmicutes	Clostridia	Oscillospirales	Oscillospiraceae	NK4A214 group	NA	19	0.0257519
asv0072	TACGTAGGTGGCGAGCGTTATCCGGATTTACTGGGCGTAAAGGATGCGTAGGTGGAATTTTAAGTGAGATGTGAAATACCCGGGCTCAACTTGGGTGCTGCATCTCAAACTGGGATTCTAGAGTGCAGGAGAGGAAAGCGGAATTCCTAGTGTAGCGGTGAAATGCGTAGAGATTAGGAAGAACACCAGTGGCGAAGGCGGCTTTCTGGACTGTAACTGACACTGAGGCATGAAAGCGTGGGGAGCAAACAGG	Bacteria	Firmicutes	Clostridia	Clostridiales	Clostridiaceae	Clostridium sensu stricto 2	NA	19	0.0257519
asv0073	TACGGAGGGTGCAAGCGTTGTTCGGAATTATTGGGCGTAAAGCGCGTGTAGGCGGTCTTTTAAGTCTGATGTGAAAGCCCCGGGCTCAACCTGGGAAGTGCATTGGAAACTGGGAGGCTTGAGTACGGGAGAGGAGAGTGGAATTCCTAGTGTAGGAGTGAAATCCGTAGATATTAGGAGGAACACCGGTGGCGAAGGCGGCTCTCTGGACCGATACTGACGCTGAGACGCGAAAGCGTGGGTAGCAAACAGG	Bacteria	Desulfobacterota	Desulfuromonadia	Geobacterales	Geobacteraceae	Geobacter	anodireducens	16	0.0216858
asv0074	TACGTAGGTGGCAAGCGTTGTCCGGATTTACTGGGTGTAAAGGGCGTGCAGCCGGGCTGACAAGTCAGATGTGAAAACCAGAGGCTCAACCTCTGGACTGCATTTGAAACTGTTGGTCTTGAGTATCGGAGAGGTAACCGGAATTCCTAGTGTAGCGGTGAAATGCGTAGATATTAGGAAGAACATCAGTGGCGAAGGCGGGTTACTGGACGACAACTGACGGTGAGGCGCGAAAGCGTGGGGAGCAAACAGG	Bacteria	Firmicutes	Clostridia	Oscillospirales	Oscillospiraceae	Oscillibacter	NA	16	0.0216858
asv0075	TACGTAGGTGGCAAGCGTTGTCCGGATTTACTGGGTGTAAAGGGCGAGTAGGCGGGACTGCAAGTCAGGTGTGAAATGCGGAGGCTCAACCTCCGACTTGCATTTGAAACTGTGGTTCTTGAGTGATGGAGAGGCAGGCGGAATTCCCGGTGTAGCGGTGGAATGCGTAGATATCGGGAGGAACACCAGTGGCGAAGGCGGCCTGCTGGACATTAACTGACGCTGAGGAGCGAAAGCGTGGGGAGCAAACAGG	Bacteria	Firmicutes	Clostridia	Oscillospirales	Butyricicoccaceae	UCG-009	NA	15	0.0203304
asv0076	CACCGGCAGCTCTAGTGGTGGCCAGTTTTATTGGGCCTAAAGCGTTCGTAGCCGGTTTATTAAGTCTCTGGTGAAATCCCGTAGCTTAACTATGGGAATTGCTGGAGATACTAGTAGACTTGAGGTCGGGAGAGGTTAGAGGTACTCCCAGGGTAGGGGTGAAATCCTGTAATCCTGGGAGGACCACCTGTGGCGAAGGCGTCTAACTGGAACGAACCTGACGGTGAGGGACGAAAGCTAGGGGCGCGAACCGG	Archaea	Euryarchaeota	Methanobacteria	Methanobacteriales	Methanobacteriaceae	Methanobrevibacter	arboriphilus	13	0.0176197
asv0077	TACGTAGGTCCCGAGCGTTGTCCGGATTTATTGGGCGTAAAGCGAGCGCAGGTGGTTTATTAAGTCTGGTGTAAAAGGCAGTGGCTCAACCATTGTATGCATTGGAAACTGGTAGACTTGAGTGCAGGAGAGGAGAGTGGAATTCCATGTGTAGCGGTGAAATGCGTAGATATATGGAGGAACACCGGTGGCGAAAGCGGCTCTCTGGCCTGTAACTGACACTGAGGCTCGAAAGCGTGGGGAGCAAACAGG	Bacteria	Firmicutes	Bacilli	Lactobacillales	Streptococcaceae	Lactococcus	lactis	13	0.0176197
asv0078	TACGTAGGTGGCAAGCGTTATCCGGATTTACTGGGTGTAAAGGGCGTGTAGGCGGGACTGCAAGTCAGATGTGAAAACTATGGGCTCAACTCATAGCCTGCATTTGAAACTGTGGTTCTTGAGTGATGGAGAGGCAGGCGGAATTCCGTGTGTAGCGGTGAAATGCGTAGATATACGGAGGAACACCAGTGGCGAAGGCGGCCTGCTGGACATTAACTGACGCTGAGGCGCGAAAGCGTGGGGAGCAAACAGG	Bacteria	Firmicutes	Clostridia	Oscillospirales	Oscillospiraceae	Intestinimonas	NA	13	0.0176197
asv0079	TACGGAGGATCCGAGCGTTATCCGGATTTATTGGGTTTAAAGGGAGCGTAGGCGGACGCTTAAGTCAGTTGTGAAAGTTTGCGGCTCAACCGTAAAATTGCAGTTGATACTGGGTGTCTTGAGTACAGTAGAGGCAGGCGGAATTCGTGGTGTAGCGGTGAAATGCTTAGATATCACGAAGAACTCCGATTGCGAAGGCAGCTTGCTGGACTGTAACTGACGCTGATGCTCGAAAGTGTGGGTATCAAACAGG	Bacteria	Bacteroidota	Bacteroidia	Bacteroidales	Bacteroidaceae	Bacteroides	uniformis	12	0.0162643
asv0080	TACGGAGGATCCGAGCGTTATCCGGATTTATTGGGTTTAAAGGGAGCGTAGGCGGATGTTTAAGTCAGTTGTGAAAGTTTAAGGCTCAACCTTGAAATTGCAGTTGATACTGGACGTCTTGAGTGCATTAAATGTGGGCGGAATTCGTGGTGTAGCGGTGAAATGCTTAGATATCACGAAGAACTCCAATTGCGAAGGCAGCTCACAGGACTGTAACTGACGCTGATGCTCGAAAGTGTGGGTATCAAACAGG	Bacteria	Bacteroidota	Bacteroidia	Bacteroidales	Bacteroidaceae	Bacteroides	NA	12	0.0162643
asv0081	TACGGAGGATCCGAGCGTTATCCGGATTTATTGGGTTTAAAGGGTGCGTAGGCGGCCTTTTAAGTCAGCGGTGAAAGTCTGTGGCTCAACCATAGAATTGCCGTTGAAACTGGGGGGCTTGAGTATGTTTGAGGCAGGCGGAATGCGTGGTGTAGCGGTGAAATGCATAGATATCACGCAGAACCCCGATTGCGAAGGCAGCCTGCCAAGCCATTACTGACGCTGATGCACGAAAGCGTGGGGATCAAACAGG	Bacteria	Bacteroidota	Bacteroidia	Bacteroidales	Tannerellaceae	Parabacteroides	distasonis	12	0.0162643
asv0082	TACGTAGGGAGCAAGCGTTGTCCGGAATTACTGGGTGTAAAGGGAGCGTAGGCGGGAAGGCAAGTTGAATGTTTAATCTATGGGCTCAACCCATATCAGCGTTCAAAACTGCTTTTCTTGAGTGAAGTAGAGGTTGGCGGAATTCCTAGTGTAGCGGTGAAATGCGTAGATATTAGGAGGAACACCAGTGGCGAAGGCGGCCAACTGGGCTTTTACTGACGCTGAGGCTCGAAAGCGTGGGGAGCAAACAGG	Bacteria	Firmicutes	Clostridia	Oscillospirales	Hydrogenoanaerobacterium	NA	NA	12	0.0162643
asv0083	TACGTAGGGAGCGAGCGTTATCCGGATTCATTGGGCGTAAAGAGCGCGTAGGCGGCCTTTCAAGCGGGATCTCTAATCCGAGGGCTCAACCCCCGGCCGGATCCCGAACTGGGAGGCTCGAGTTCGGTAGAGGCAGGCGGAATTCCCGGTGTAGCGGTGGAATGCGCAGATATCGGGAAGAACACCGATGGCGAAGGCAGCCTGCTGGGCCGAAACTGACGCTGAGGCGCGAAAGCTAGGGGAGCGAACAGG	Bacteria	Actinobacteriota	Coriobacteriia	Coriobacteriales	Eggerthellaceae	Eggerthella	NA	12	0.0162643
asv0084	TACGTAGGGGGCGAGCGTTGTCCGGAATGACTGGGCGTAAAGGGCGCGTAGACGGCTGTCTAAGTCTGGAGTGAAAGTCCTGCTTTCAAGGTGGGAATTGCTTTGGAGACTGGATGGCTTGAGTGCGGAAGAGGTAAGTGGAATTCCCAGTGTAGCGGTGAAATGCGTAGAGATTGGGAGGAACACCAGTGGCGAAGGCGACTTACTGGGCCGTAACTGACGTTGATGCGCGAAAGCGTGGGGAGCGAACAGG	Bacteria	Firmicutes	Clostridia	Christensenellales	Christensenellaceae	Christensenellaceae R-7 group	NA	10	0.0135536
asv0085	TACGGAGGGTGCAAGCGTTAATCGGAATCACTGGGCGTAAAGCGCATGTAGGCTGTTTGATAAGTCAGGGGTGAAATCCCACGGCTCACCCGTGGAACTGCCTTTGATACTGTCGGACTTGAGTCTGTGAGAGGATAGTGGAATTCCAGGTGTAGGGGTGAAATCCGTAGAGATCTGGAGGAACATCAGTGGCGAAGGCGACTATCTGGTGCAGTACTGACGCTGAGATGCGAAAGCGTGGGGATCAAACAGG	Bacteria	Desulfobacterota	Desulfovibrionia	Desulfovibrionales	Desulfovibrionaceae	Desulfovibrio	NA	9	0.0121983
asv0086	TACGTAGGTGGCAAGCGTTGTCCGGAATTACTGGGCGTAAAGAATGCGTAGGTGGATATGCAAGTCAGATGTGAAATACCCGGGCTCAACTTGGGTGCTGCATTTGAAACTATATATCTAGAGTGCAGGAGAGGAAAGCGGAATTCCTAGTGTAGCGGTGAAATGCGTAGAGATTAGGAAGAACACCAGTGGCGAAGGCGGCTTTCTGGACTGTAACTGACACTGAGGCATGAAAGCGTGGGGAGCAAACAGG	Bacteria	Firmicutes	Clostridia	Clostridiales	Clostridiaceae	Clostridium sensu stricto 9	NA	9	0.0121983
asv0087	TACGTAGGTGGCGAGCGTTGTCCGGATTTACTGGGTGTAAAGGGCGAGTAGGCGGATGAGCAAGTCAGATGTGAAATACCGGGGCTTAACCCCGGGGCTGCATTTGAAACTGCTTATCTTGAGTGATGGAGAGGCAGGCGGAATTCCCGGTGTAGCGGTGGAATGCGTAGATATCGGGAGGAACACCAGTGGCGAAGGCGGCCTGCTGGACATTAACTGACGCTGAGGAGCGAAAGCGTGGGGAGCAAACAGG	Bacteria	Firmicutes	Clostridia	Oscillospirales	Butyricicoccaceae	UCG-009	NA	9	0.0121983
asv0088	TACGTAGGGTGCGAGCGTTGTCCGGAATTATTGGGCGTAAAGAGCTTGTAGGCGGTTTGTCGCGTCGAAAGTGAAAACTCGGGCCTTAATCCTGAGCTTGCTTTCGATACGGGCTGACTAGAGGAAGGTAGGGGAGAATGGAATTCCTGGTGGAGCGGTGGAATGCGCAGATATCAGGAGGAACACCAGTGGCGAAGGCGGTTCTCTGGACCTTTCCTGACGCTGAGAAGCGAAAGCGTGGGGAGCAAACAGG	Bacteria	Actinobacteriota	Actinobacteria	Propionibacteriales	Propionibacteriaceae	Raineyella	NA	7	0.00948754
asv0089	TACGGAGGGTGCAAGCGTTAATCGGAATCACTGGGCGTAAAGCGCACGTAGGCGGTGCCGTAAGTCGGATGTGAAAGCCCTCGGCTCAACCGGGGAACTGCATTCGATACTGCGGTGCTTGAGTGTCGGAGAGGGTGGCGGAATTCCAGGTGTAGGAGTGAAATCCGTAGATATCTGGAGGAACACCAGTGGCGAAGGCGGCCACCTGGCCGACAACTGACGCTGAGGTGCGAAAGCGTGGGGATCAAACAGG	Bacteria	Desulfobacterota	Desulfovibrionia	Desulfovibrionales	Desulfovibrionaceae	Desulfovibrio	aminophilus	6	0.00813217
asv0090	TACGTAGGTGGCAAGCGTTGTCCGGAATTATTGGGCGTAAAGGGAGCGCAGGTGGGAAAATAAGTCTGTTTTAAAAGTGCGGGGCTCAACCCCGTGATGGAATGGAAACTGTTTTTCTTGAGTGCAGGAGAGGAAAGTGGAATTCCTAGTGTAGCGGTGAAATGCGTAGATATTAGGAGGAACACCAGTGGCGAAGGCGACTTTCTGGACTGTAACTGACACTGAGGCTCGAAAGCCAGGGTAGCGAACGGG	Bacteria	Firmicutes	Negativicutes	Veillonellales-Selenomonadales	Selenomonadaceae	NA	NA	6	0.00813217
asv0091	CACGTAGGGGGCGAGCGTTGTCCGGAATTACTGGGCGTAAAGGGCGCGCAGGCGGTCATGTAAGTCTGCTGTGAAAAGCATCGGCTCAACCGGTGTCTTGCGGCGGATACTGCATGGCTTGAGTACTGGAGAGGGAAGTGGAATTCCCGGTGTAGCGGTGAAATGCGTAGATATCGGGAGGAACACCGGTGGCGAAGGCGGCTTTCTGGCCAGTAACTGACGCTCATGCGCGAGAGCTGGGGTAGCGAACCGG	Bacteria	Synergistota	Synergistia	Synergistales	Synergistaceae	Thermovirga	NA	5	0.00677681
asv0092	TACCCGCGCCCCAAGTGGTGGTCGATATTATTGAGCCTAAAACGTCCGTAGCCGGTCTTCTAAATCCTTGGGTAAATCGGGCAGCTCAACTGTCCGAATTCCGGGGAGACTGGGAGACTTGGGACCGGGAGAGGTCAGAGGTACTTCTGGGGTAGGGGTAAAATCCTGTAATCCTGGAAGGACCACCGGTGGCGAAGGCGTCTGACTAGAACGGATCCGACGGTGAGGGACGAAGCCCTGGGGCGCAAACGGG	Archaea	Thermoplasmatota	Thermoplasmata	Methanomassiliicoccales	Methanomassiliicoccaceae	Methanomassiliicoccus	NA	5	0.00677681
asv0093	TACGGAGGATTCAAGCGTTATCCGGATTTATTGGGTTTAAAGGGTGCGTAGGCGGTTTGATAAGTTAGAGGTGAAATCCCGGGGCTTAACTCCGGAACTGCCTCTAATACTGTTAGACTAGAGAGTAGTTGCGGTAGGCGGAATGTATGGTGTAGCGGTGAAATGCTTAGAGATCATACAGAACACCGATTGCGAAGGCAGCTTACCAAACTATATCTGACGTTGAGGCACGAAAGCGTGGGGAGCAAACAGG	Bacteria	Bacteroidota	Bacteroidia	Bacteroidales	Rikenellaceae	Alistipes	onderdonkii	5	0.00677681
asv0094	TACGTAGGGGGCGAGCGTTGTCCGGAATTACTGGGCGTAAAGGGAGCGTAGGCGGTTTATTAAGTTGGATGTGAAATACCCGGGCTTAACTTGGGGGGTGCATCCAATACTGGTGAACTAGAGTACAGGAGAGGAAAGCGGAATTCCTAGTGTAGCGGTGAAATGCATAGATATTAGGAGGAACATCGGTGGCGAAGGCGGCTTTCTGGACTGACACTGACGCTGAGGCTCGAAAGCGTGGGGAGCAAACAGG	Bacteria	Firmicutes	Clostridia	NA	NA	NA	NA	4	0.00542145
asv0095	TACGTAGGGGGCTAGCGTTATCCGGATTTACTGGGCGTAAAGGGTGCGTAGGTGGTTTTTTAAGTCAGGAGTGAAAGGCTACGGCTCAACCGTAGTAAGCTCTTGAAACTGGAAAACTTGAGTGCAGGAGAGGAAAGTGGAATTCCTAGTGTAGCGGTGAAATGCGTAGATATTAGGAGGAACACCAGTAGCGAAGGCGGCTTTCTGGACTGTAACTGACACTGAGGCACGAAAGCGTGGGGAGCAAACAGG	Bacteria	Firmicutes	Clostridia	Peptostreptococcales-Tissierellales	Peptostreptococcaceae	Terrisporobacter	glycolicus	4	0.00542145
asv0096	TACGTAGGTGGCAAGCGTTGTCCGGAATGACTGGGCGTAAAGGGCGTGTAGGTGGATTGATCAGTCGGATGTGAAATACCTGGGCTTAACCTGGGAACTGCATTCGATACGGTCAGTCTTGAGTGCAGGAGAGGGCAGTGGAATTCCCAGTGTAGCGGTGAAATGCGTAGAGATTGGGAGGAACACCAGTGGCGAAGGCGGCTGCCTGGACTGTAACTGACACTGAGGCGCGAAAGCGTGGGGAGCAAACAGG	Bacteria	Firmicutes	NA	NA	NA	NA	NA	4	0.00542145
asv0097	TACGTAGGTGGCGAGCGTTGTCCGGAATTACTGGGTGTAAAGGGCGTGTAGGCGGAGACTTAAGTCAGATGTGAAATTCCCGGGCTCAACTCGGGCGCTGCATTTGAAACTGAGTTTCTTGAGTGATGGAGAGGAAAGCGGAATTCCTAGTGTAGCGGTGAAATGCGTAGATATTAGGAGGAACACCAGTGGCGAAGGCGGCTTTCTGGACATTAACTGACGCTGAGGCGCGAAAGCGTGGGGAGCAAACAGG	Bacteria	Firmicutes	Clostridia	Hungateiclostridiaceae	NA	NA	NA	4	0.00542145
asv0098	TACGTATGGGGCAAGCGTTATCCGGATTCATTGGGCGTAAAGAGCGCGTAGGTGGATTGTTAAGCGAGATGTGAAAACTGGGGGCTCAACCCCCAGCCTGCATCTCGAACTGGCAGTCTTGAGTTTGGTAGAGGAGTGTGGAATTCCCAGTGTAGCGGTGGAATGCGCAGATATTGGGAAGAACACCAGTGGCGAAGGCGGCACTCTGGGCCAACACTGACACTGAGGCGCGAAAGCTAGGGGAGCGAACAGG	Bacteria	Actinobacteriota	Coriobacteriia	OPB41	NA	NA	NA	4	0.00542145
asv0099	CACCGGCGGCCCGAGTGGTGATCGTGATTATTGGGTCTAAAGGGTCCGTAGCCGGTTTGGTCAGTCCTCCGGGAAATCTGATAGCTCAACTATTAGGCTTTCGGGGGATACTGCCAGGCTTGGAACCGGGAGAGGTAAGAGGTACTACAGGGGTAGGAGTGAAATCTTGTAATCCCTGTGGGACCACCTGTGGCGAAGGCGTCTTACCAGAACGGGTTCGACGGTGAGGGACGAAAGCTGGGGGCACGAACCGG	Archaea	Halobacterota	Methanosarcinia	Methanosarciniales	Methanosarcinaceae	Methanosarcina	NA	3	0.00406609
asv0100	GACGTAGGGGGCAAGCGTTACCCGGAATTACTGGGCGTAAAGGGAGCGTAGGCGGGAGGTCAAGTCCGGTGTGAAAGGCCCTGGCTCAACCAGGGGATAGGGCTGGAAACTGACAATCTTGAGTACAGCAGAGGAAGAGGGAATTACCGGTGTAGGGGTGAAATCCGTAGAGACCGGTAGGAAGGCCAGTGGCGAAGGCGCTTTTCTGGGCTGTTACTGACGCTGAGGCTCGAAAGCCAGGGGAGCAAACCGG	Bacteria	Thermotogota	Thermotogae	Petrotogales	Petrotogaceae	SC103	NA	3	0.00406609
asv0101	CACGTAGGAGACAAGCGTTATTCGGATTTACTGGGCGTAAAGCGCGTGCAGGCGGTCTGACAAGTTGGATGTGAAAGCTCCTGGCTTAACTGGGAGAGGTCGTTCAAAACTATCAGACTAGAGAGTGGTAGAGGAAGGCGGAATTCCGGGTGTAGTGGTGAAATGCGTAGATATCCGGAGGAACACCAGTGGCGAAAGCGGCCTTCTGGACCAATTCTGACGCTCAGACGCGAAAGCTAGGGTAGCGAACGGG	Bacteria	Chloroflexi	Anaerolineae	Anaerolineales	Anaerolineaceae	Anaerolineaceae UCG-001	NA	2	0.00271072
asv0102	TACGGAGGATTCGAGCGTTATCCGGATTTATTGGGTTTAAAGGGTGCGTAGGCGGGCTAATAAGTCAGTGGTGAAATCACTCAGCTTAACTGAGTAACTGCCATTGATACTGTTAGTCTAGAATATAAATGGTGCAGGCGGAATGAATCATGTAGAGGTGACATTCATAGATATGATTCAGAACACCGATCGCGAAGGCAGCTTGCAAAGATATTATTGACGCTGAGGCACGAAAGCGTGGGTAGCGAACAGG	Bacteria	Bacteroidota	Bacteroidia	Bacteroidales	Rikenellaceae	Anaerocella	NA	2	0.00271072
								Others <1%	7936	10.7562
								Total reads	73781	100
